# Supplementary material for: Effectiveness of Etanercept Biosimilar Initiating for Etanercept-Naive Patients, Using Ultrasound, Clinical, and Biomarker Assessments in Outcomes of Real-World Therapy (ENPORT-NGSK Study): An Interventional, Multicenter, Open-Label, Single-Arm Clinical Trial
Source: J Clin Med. 2025 Mar 6;14(5):1775. doi: 10.3390/jcm14051775 (PMC11900585; doi:10.3390/jcm14051775)
Supplement: Supplementary file 1 [file jcm-14-01775-s001.zip]

Archive with 1 entries (1 files):
- jcm-3479023-supplementary.pdf
